# Supplementary material for: Implications of Inflammatory and Oxidative Stress Markers in the Attenuation of Nocturnal Blood Pressure Dipping
Source: J Clin Med. 2023 Feb 18;12(4):1643. doi: 10.3390/jcm12041643 (PMC9959900; doi:10.3390/jcm12041643)
Supplement: Supplementary file 1 [file jcm-12-01643-s001.zip]

Archive with 1 entries (1 files):
- jcm-2146616-supplementary.pdf
